# Supplementary material for: The Carbon Footprint of Diets with Different Exclusions of Animal-Derived Products: Exploratory Polish Study
Source: Nutrients. 2025 Apr 19;17(8):1377. doi: 10.3390/nu17081377 (PMC12030518; doi:10.3390/nu17081377)
Supplement: Supplementary file 1 [file nutrients-17-01377-s001.zip]

Archive with 2 entries (2 files):
- 7-Day_Food_Diary INSTRUCTION.pdf
- 7-Day Food Diary.pdf
